# Supplementary material for: Plasmid-Driven Resistome Diversity in 9700 Escherichia coli Genomes Across Phylogroups and Sequence Types
Source: Antibiotics (Basel). 2026 Mar 12;15(3):287. doi: 10.3390/antibiotics15030287 (PMC13024557; doi:10.3390/antibiotics15030287)
Supplement: Supplementary file 1 [file antibiotics-15-00287-s001.zip]

Archive with 1 entries (1 files):
- antibiotics-4122707-supplementary.xlsx
