# Supplementary material for: Plasmid-Driven Resistome Diversity in 9700 Escherichia coli Genomes Across Phylogroups and Sequence Types
Source: Antibiotics (Basel). 2026 Mar 12;15(3):287. doi: 10.3390/antibiotics15030287 (PMC13024557; doi:10.3390/antibiotics15030287)
Supplement: Supplementary file 1 [file antibiotics-15-00287-s001.zip › antibiotics-4122707-supplementary.xlsx]

## Sheet: Table S1
Genome ID
562.944
562.706
868147
1.28101e+06
562.37
562.503
1.28102e+06
562.502
562.133
868192
562.503
1.44666e+06
562.503
562.503
562.998
868173
562.629
562.138
562.629
562.524
562.388
868193
868146
562.998
868179
562.138
562.502
562.314
562.997
562.312
562.137
1.28114e+06
562.697
868175
562.503
562.312
868194
562.475
562.888
1.28111e+06
868160
562.388
754088
1.06861e+06
562.124
1.06862e+06
83334.3
562.463
562.106
562.106
562.29
83334.3
868171
562.459
868180
562.744
562.845
562.102
868176
868191
562.367
562.759
562.311
1.4465e+06
1.44668e+06
562.139
1.44664e+06
1.44669e+06
562.129
562.194
562.11
562.111
562.313
1.28102e+06
562.704
562.959
1.4466e+06
1.18268e+06
562.465
562.137
562.539
1.44669e+06
562.721
562.14
83334.3
562.468
1.28096e+06
562.108
562.194
562.808
562.46
562.503
562.104
562.571
562.464
562.758
562.673
562.205
562.899
562.979
562.311
562.921
562.975
562.898
562.54
1.28124e+06
562.388
562.388
1.18178e+06
562.388
562.138
562.987
562.984
562.958
562.137
1.44655e+06
562.476
562.503
562.472
562.629
562.657
1.18175e+06
83334.3
1.44667e+06
562.111
1.44669e+06
1.18173e+06
1.28104e+06
868140
868195
562.231
868198
562.314
1.44668e+06
562.31
562.944
562.466
83334.3
562.466
562.668
562.809
562.312
562.106
562.144
562.809
562.388
562.462
562.37
562.227
562.462
562.638
562.525
562.795
562.638
562.226
562.263
1.44668e+06
1.44655e+06
562.668
562.458
562.704
1.44674e+06
562.456
562.144
562.368
562.588
868202
562.574
1.28124e+06
562.109
1.30854e+06
868148
562.229
2.73095e+06
562.363
562.502
1.24076e+06
562.138
562.368
562.145
562.11
562.111
562.572
562.129
562.942
562.958
562.331
562.363
562.141
562.332
562.789
562.678
562.143
562.103
562.313
562.313
562.313
562.363
562.476
562.313
562.313
562.674
562.459
562.942
562.239
754080
562.571
1.44669e+06
670903
562.471
562.388
562.99
562.476
562.476
562.129
562.571
868206
562.721
562.14
562.31
562.695
562.592
562.228
562.984
1.44668e+06
562.899
562.129
562.102
562.587
562.54
562.573
562.115
562.363
562.704
562.704
562.532
562.572
562.107
562.235
562.572
562.704
1.28123e+06
562.163
562.106
562.979
1.28108e+06
868210
562.239
562.592
562.233
562.696
562.459
562.312
562.888
562.11
562.111
562.104
562.102
562.796
562.363
562.233
562.536
1.2812e+06
2.08263e+06
562.655
562.466
562.234
1.44662e+06
562.137
562.106
1.44667e+06
562.108
562.673
562.108
562.525
562.178
562.465
562.987
562.508
1.28098e+06
562.238
562.739
562.764
562.794
562.669
562.459
562.454
562.129
562.465
562.313
562.465
562.456
562.104
562.235
562.764
562.1
562.191
562.104
562.726
562.571
562.231
1.18175e+06
562.22
562.721
562.312
1.4442e+06
562.124
562.656
562.211
562.226
562.104
562.229
562.673
562.225
562.23
562.233
562.592
562.655
562.15
562.477
1.44674e+06
562.764
562.503
562.525
562.476
562.136
562.463
868134
562.63
562.108
562.129
562.536
562.311
562.129
562.106
562.139
562.108
1.16936e+06
562.363
562.102
562.459
562.464
562.988
562.456
562.795
562.463
562.106
562.104
562.312
562.314
562.796
562.985
562.227
562.141
562.454
562.677
562.11
562.111
562.796
562.548
562.996
562.313
562.107
1.18266e+06
562.216
562.178
562.129
562.231
562.129
1.28099e+06
562.104
562.104
562.333
562.138
562.106
562.987
562.235
1.44669e+06
562.107
562.738
562.138
562.138
562.308
562.808
562.14
562.468
562.459
562.388
1.44661e+06
562.573
562.629
562.502
550685
1.28126e+06
1.11614e+06
562.225
868204
562.604
562.235
562.363
562.672
562.719
562.108
562.627
562.459
562.135
562.106
562.196
562.604
562.236
562.986
562.238
562.237
562.229
562.463
562.372
562.388
562.129
562.476
562.108
562.141
1.28125e+06
562.176
562.228
562.388
562.331
562.772
562.338
562.139
562.236
562.466
562.135
562.677
562.363
562.331
562.108
562.135
562.471
562.528
562.232
562.132
1.44415e+06
562.237
562.231
562.764
562.996
562.523
562.139
562.465
562.476
562.794
562.23
562.503
562.456
562.459
562.234
562.988
562.456
562.104
562.363
562.231
562.101
562.231
562.285
1.44417e+06
562.231
562.468
562.37
562.808
562.472
562.237
562.476
562.1
562.459
2.04446e+06
562.794
562.236
562.232
562.238
562.696
562.476
562.764
562.238
562.113
562.222
562.764
562.532
562.793
562.235
562.108
562.702
562.656
1.28119e+06
562.306
562.331
562.794
562.342
562.15
562.14
562.759
562.129
562.573
562.148
562.368
562.115
562.229
562.921
562.986
1.28098e+06
868203
562.238
562.101
562.861
562.672
562.455
562.388
562.132
562.148
562.654
562.115
562.764
562.583
562.978
562.132
562.985
562.132
562.476
562.108
562.14
1.44667e+06
562.19
562.312
562.653
562.126
562.657
1.44425e+06
562.595
562.126
562.178
562.137
562.793
562.111
1.28108e+06
562.391
562.145
562.143
562.604
562.53
562.135
1.28121e+06
562.986
562.65
562.388
562.1
562.195
1.28125e+06
562.989
1.18267e+06
562.984
563
1.28111e+06
1.28098e+06
562.1
562.19
1.18267e+06
562.15
562.111
913087
562.136
562.476
562.126
562.649
1.28123e+06
562.111
562.518
562.122
562.15
562.89
562.979
562.283
562.144
562.23
562.55
562.721
562.111
562.343
562.574
562.115
562.941
1.44657e+06
562.106
562.558
562.101
562.995
562.308
562.982
562.809
562.808
562.194
1.28102e+06
562.458
562.194
562.588
562.995
562.113
562.163
562.519
562.47
562.174
562.996
562.696
562.674
562.984
562.793
562.474
562.313
562.99
562.311
562.757
562.99
562.942
562.808
562.363
562.144
562.615
562.238
562.135
562.129
1.28122e+06
562.654
562.615
562.15
562.151
562.139
562.115
562.134
562.507
562.428
562.429
562.981
562.459
562.193
562.173
562.285
562.229
562.677
562.138
562.102
562.101
562.363
562.652
562.126
562.109
562.866
562.106
562.314
562.252
562.656
562.135
1.11613e+06
562.342
562.313
562.115
562.101
562.145
562.942
562.696
562.1
562.134
562.454
562.793
2.04878e+06
562.312
562.1
562.746
562.314
562.592
562.148
562.573
562.808
754090
562.363
562.368
562.15
562.1
562.509
562.106
562.808
562.15
562.234
562.903
562.15
562.457
562.15
562.993
562.978
562.231
562.124
1.43868e+06
562.144
562.99
562.572
562.656
562.139
562.313
562.371
550676
562.603
562.996
562.469
562.139
562.116
562.122
562.231
562.312
562.793
941322
562.115
562.764
562.313
562.231
562.132
562.139
562.231
562.97
562.97
562.313
562.988
562.998
562.97
562.97
562.808
941322
562.388
562.592
562.149
562.163
562.14
562.808
562.225
562.475
562.989
562.652
562.19
562.391
562.141
562.115
562.993
562.984
562.136
562.708
562.592
562.144
562.482
562.57
562.706
562.314
562.995
562.942
562.102
562.649
562.205
562.15
562.916
562.144
562.344
562.283
562.673
562.284
562.995
562.143
562.125
562.102
562.285
562.572
562.233
562.231
550678
562.236
562.135
562.592
562.135
562.145
562.707
1.2812e+06
562.233
562.104
562.708
562.995
562.628
562.734
562.134
562.139
562.996
562.101
562.135
1.28124e+06
562.708
562.999
562.148
562.15
562.137
562.15
562.1
562.99
562.673
562.993
562.637
562.111
562.642
562.706
562.229
562.476
562.224
562.313
562.115
562.48
562.143
562.673
562.667
2.07916e+06
562.987
562.239
562.115
562.104
562.652
562.236
562.764
2.08262e+06
1.11647e+06
562.699
562.476
562.126
562.314
562.313
562.617
562.506
562.104
562.506
868169
562.313
1.18271e+06
562.1
562.236
562.124
562.998
562.368
562.942
562.125
562.638
562.54
562.765
562.15
562.285
562.932
562.144
562.313
562.65
562.141
562.101
562.307
1.28118e+06
562.502
562.592
562.227
562.673
562.139
562.979
562.235
562.764
562.987
562.654
562.516
562.313
562.764
562.993
562.989
562.151
562.983
562.134
562.343
562.459
562.314
562.991
562.999
562.226
562.115
1.4465e+06
562.138
562.14
562.102
562.126
562.764
562.617
562.109
562.144
562.539
562.15
562.237
562.759
1.28116e+06
562.627
562.54
562.745
562.999
562.963
562.144
562.783
562.503
562.231
562.137
562.65
562.237
562.672
562.759
562.365
562.428
562.23
562.313
562.134
562.388
562.134
562.466
1.28126e+06
562.986
562.369
1.28122e+06
562.238
562.999
562.988
562.192
562.106
562.314
2.77371e+06
562.686
562.904
562.104
562.104
562.104
562.783
562.987
562.263
562.627
562.572
562.115
562.505
562.125
562.99
562.9
562.653
562.344
562.759
562.124
562.129
562.15
562.472
562.112
562.104
562.102
562.134
562.238
562.115
562.132
868139
562.37
562.109
562.363
562.232
562.1
562.723
562.667
1.18266e+06
562.331
562.672
562.997
562.111
562.192
562.985
562.111
941322
562.942
562.335
562.653
562.672
562.165
562.111
562.757
562.757
562.126
562.655
1.28101e+06
655817
562.793
562.236
562.987
562.145
562.51
562.943
562.48
373046
562.101
562.581
562.142
562.139
1.28098e+06
562.96
562.123
562.148
656387
562.115
562.991
562.996
562.656
562.134
562.995
562.592
562.996
562.793
562.122
562.132
562.132
585058
562.363
562.191
562.123
562.998
562.115
562.101
562.23
562.508
1.43867e+06
562.134
562.617
562.868
562.774
562.808
1.18174e+06
562.367
562.331
562.793
562.113
562.137
562.651
1.07802e+06
562.126
562.984
562.106
562.14
562.708
562.509
562.47
562.684
562.78
562.979
562.137
2.04878e+06
562.236
562.963
562.143
562.228
562.653
562.673
562.108
562.988
562.309
2.82213e+06
562.125
1.28099e+06
562.678
562.509
562.135
562.592
562.527
562.104
562.122
562.649
562.502
562.963
562.227
562.101
562.143
562.979
562.139
1.16933e+06
1.28097e+06
562.603
562.533
563
562.305
562.96
562.998
562.142
562.475
562.981
562.981
562.148
562.135
656399
562.978
562.988
562.9
562.305
562.427
562.98
562.101
562.997
562.978
562.944
562.983
562.899
562.225
562.456
562.977
562.129
562.233
562.126
562.148
562.941
562.149
562.789
562.229
562.229
562.37
562.1
562.15
562.149
562.653
562.795
562.228
562.233
1.28097e+06
562.144
562.111
562.687
562.998
562.481
562.23
562.774
1.281e+06
562.133
1.28105e+06
562.546
562.239
562.757
562.101
562.482
562.101
562.226
562.466
562.253
562.581
562.865
1.2812e+06
562.572
562.456
562.152
562.733
562.144
562.387
562.98
562.981
562.572
1.32991e+06
562.144
562.11
562.111
562.133
562.427
1.28128e+06
562.747
562.941
562.129
562.734
562.734
562.991
868190
562.109
562.734
562.365
562.468
562.638
562.141
562.476
562.232
562.111
562.229
562.525
562.997
562.115
562.672
562.639
562.115
562.233
562.979
562.469
562.983
562.907
1.28125e+06
562.1
562.979
562.226
562.141
766165
562.229
562.135
562.235
562.808
562.99
562.145
562.102
562.1
562.979
562.23
562.101
562.981
562.342
562.978
562.14
562.696
1.18271e+06
562.97
562.151
562.1
562.135
562.102
562.464
562.135
562.997
562.1
562.309
562.102
562.331
562.795
1.43868e+06
562.794
562.997
1.41668e+06
562.389
562.144
562.789
562.463
562.571
562.19
562.986
562.15
562.678
562.459
562.985
562.465
562.223
562.238
562.99
562.995
562.454
562.101
562.239
562.78
562.988
562.63
562.654
562.144
562.572
562.654
562.144
562.106
562.115
562.96
562.961
562.313
562.942
562.51
562.109
562.343
562.23
562.572
2.04447e+06
2.04447e+06
562.312
1.281e+06
562.306
562.708
562.102
562.899
562.898
562.942
562.456
562.108
562.314
562.696
562.699
562.984
562.468
562.572
562.232
562.998
562.655
562.983
562.809
562.465
562.134
562.1
562.235
562.672
562.506
562.747
562.134
562.231
562.1
562.992
562.126
562.525
1.16933e+06
562.1
562.228
562.696
562.115
562.367
1.1694e+06
562.238
562.998
562.1
562.674
562.144
562.111
562.1
562.313
562.235
562.655
562.226
562.678
562.102
562.107
562.993
562.998
562.998
562.963
562.223
562.808
562.144
868162
562.143
562.129
1.44405e+06
562.781
562.991
562.129
562.967
562.998
562.1
562.142
562.941
562.113
562.313
562.139
1.28116e+06
1.28123e+06
562.143
562.135
562.918
562.129
562.991
562.136
562.135
562.675
562.205
562.998
562.627
562.111
562.312
562.239
562.106
562.144
562.774
562.282
562.591
562.997
562.977
562.107
562.98
562.654
562.981
562.237
562.462
562.638
562.638
562.1
562.983
562.941
562.523
562.459
562.991
562.675
562.191
1.28118e+06
562.998
562.984
1.44409e+06
562.123
562.14
562.666
562.34
562.687
562.982
562.139
562.227
562.313
562.137
562.239
562.338
562.468
562.19
562.135
562.1
562.574
562.148
562.571
562.238
562.51
562.101
562.291
562.143
562.134
562.111
562.148
562.313
562.477
562.483
562.638
562.916
562.135
562.996
562.238
562.674
562.143
562.638
562.984
562.139
562.755
562.234
562.226
562.654
562.313
562.9
562.113
562.205
562.983
562.232
1.18267e+06
562.132
562.291
562.143
562.102
562.675
562.994
562.796
562.176
562.312
562.144
562.235
1.28102e+06
562.313
562.144
562.314
562.136
562.11
562.111
562.143
562.471
1.95435e+06
562.528
562.228
562.163
562.943
562.126
562.78
562.103
562.234
1.16934e+06
562.142
562.723
562.229
562.942
562.982
562.47
562.152
945434
562.1
562.918
562.144
562.134
562.472
562.958
1.45347e+06
1.40995e+06
562.14
562.462
562.655
562.229
562.139
562.15
562.96
1.28126e+06
562.225
562.306
562.793
562.115
562.96
562.696
562.477
562.807
562.107
562.102
562.638
562.1
562.604
562.649
562.99
562.704
562.454
562.238
562.233
562.196
562.459
562.706
562.979
562.142
562.651
562.115
562.143
562.775
562.506
562.107
562.989
1.50266e+06
562.963
562.615
562.675
562.141
562.995
562.748
562.11
562.111
656448
562.919
562.764
562.919
562.129
562.132
562.638
562.961
562.51
562.427
562.388
562.132
562.285
868133
562.649
562.991
1.28118e+06
562.101
562.505
562.546
562.643
562.672
562.227
714962
562.142
869685
562.992
562.37
562.144
562.142
562.524
562.772
562.581
562.37
562.453
562.465
562.143
562.672
562.992
562.144
562.148
562.227
869729
562.142
562.148
562.982
550680
1.28111e+06
562.343
1.28115e+06
562.979
562.989
562.793
2.86181e+06
1.18174e+06
562.311
562.143
562.109
1.28121e+06
562.688
562.465
1.18267e+06
562.476
562.775
562.675
562.11
562.111
562.101
562.142
562.723
562.135
562.466
562.143
562.144
562.963
562.143
941280
562.144
562.234
562.31
562.143
562.15
562.1
562.988
562.225
562.535
562.14
562.144
562.225
562.958
562.111
562.573
562.134
562.72
562.979
562.652
562.992
562.687
562.972
562.148
562.998
562.126
562.541
562.996
562.476
562.143
562.1
562.469
562.982
562.944
562.772
562.236
562.144
562.126
562.65
562.942
562.102
562.108
562.193
562.15
562.282
562.101
562.99
562.115
1.28121e+06
562.141
562.996
562.774
562.999
562.981
930406
562.99
562.371
562.226
562.143
562.793
562.429
562.236
562.988
562.794
562.284
562.705
562.457
562.996
562.792
562.14
562.311
562.454
562.467
562.101
562.687
562.236
562.129
562.143
562.103
562.236
562.134
562.505
562.106
562.639
562.764
562.984
562.196
562.142
562.459
562.652
562.311
562.313
562.143
562.791
562.142
562.772
562.311
562.144
562.989
562.251
562.747
562.981
562.224
562.286
562.311
562.65
562.369
562.483
562.133
562.1
562.388
562.796
562.144
562.111
562.889
562.14
562.631
562.148
562.143
562.152
656427
562.15
562.193
562.997
562.111
562.652
562.1
1.18177e+06
562.51
562.686
562.191
1.28104e+06
562.362
562.1
562.476
562.796
562.105
562.225
562.477
562.106
562.986
562.148
562.46
562.654
562.115
562.129
562.983
562.592
562.395
562.1
562.696
562.133
562.11
562.111
562.137
2.85473e+06
562.143
562.115
562.775
562.978
562.232
562.458
562.428
562.191
562.144
562.677
562.143
562.362
562.229
1.13622e+06
562.993
562.311
562.126
562.231
1.18177e+06
562.142
562.808
562.855
562.139
562.126
562.125
562.988
562.963
562.983
562.139
562.986
562.464
562.656
562.239
562.985
562.516
562.54
562.142
941322
941322
1.1694e+06
562.238
562.453
562.508
562.395
562.116
562.999
562.235
562.552
562.747
562.995
562.122
562.111
562.653
562.657
562.793
562.108
562.573
562.774
562.124
562.15
562.796
562.109
562.314
562.148
562.868
562.144
562.231
562.363
562.675
562.284
562.126
562.473
562.233
562.143
562.996
562.14
562.122
562.454
562.176
562.212
562.649
562.997
562.675
562.15
562.921
562.141
562.395
562.111
562.135
562.134
562.212
562.454
562.284
562.139
562.516
562.129
562.233
562.137
562.226
562.312
562.516
562.473
562.225
562.459
562.978
562.981
562.134
562.454
562.144
562.992
562.14
562.135
562.226
562.793
562.144
562.115
562.143
562.291
562.14
562.929
562.102
562.11
562.111
562.1
562.99
562.235
562.126
562.145
562.53
562.678
562.999
562.108
562.747
562.454
562.696
562.239
562.134
1.49997e+06
562.115
562.135
562.19
562.135
562.139
562.995
562.11
562.111
562.142
562.809
562.463
562.342
562.126
562.15
562.139
562.11
562.111
562.571
562.335
562.232
562.229
562.982
577675
562.656
562.115
562.23
562.228
562.134
562.675
562.727
562.94
562.509
562.211
562.107
562.476
562.103
562.52
562.307
562.721
562.342
562.139
562.31
562.723
562.232
562.551
562.942
562.222
562.985
562.142
562.772
562.133
562.428
562.764
562.868
562.988
562.595
562.135
562.978
562.104
562.143
562.102
562.992
562.391
562.757
562.238
562.135
562.1
562.572
562.228
562.126
562.764
562.988
562.129
563
562.145
562.342
562.314
562.163
562.989
562.14
562.122
562.518
562.697
562.133
562.673
562.958
562.192
[truncated: 7,701 more rows]
